# Supplementary material for: Systematic Genomic Surveillance of SARS-CoV-2 at Xiamen International Airport and the Port of Xiamen Reveals the Importance of Incoming Travelers in Lineage Diversity
Source: Viruses. 2024 Jan 17;16(1):132. doi: 10.3390/v16010132 (PMC10821529; doi:10.3390/v16010132)
Supplement: Supplementary file 1 [file viruses-16-00132-s001.zip]

Archive with 1 entries (1 files):
- viruses-2800821-supplementary.pdf
